# Supplementary material for: 2,4,6-Triphenyl-N-{(3E)-3-[(2,4,6-tri­phenyl­phen­yl)imino]­butan-2-yl­idene}aniline
Source: IUCrdata. 2020 Apr 30;5(Pt 4):x200531. doi: 10.1107/S2414314620005313 (PMC9462208; doi:10.1107/S2414314620005313)
Supplement: Supplementary file 1 [file x-05-x200531-sup1.cif]

##############################################################################
#                                                                            #
# This CIF contains the data for a data article accepted for                 #
# publication in IUCrData. It conforms to the requirements of                #
# Notes for Authors for IUCrData, and has been                               #
# peer reviewed under the auspices of IUCrData.                              #
#                                                                            #
# Full details of the Crystallographic Information File format               #
# are given in the paper "The Crystallographic Information File (CIF):       #
# a New Standard Archive File for Crystallography" by S. R. Hall, F. H.      #
# Allen and I. D. Brown [Acta Cryst. (1991), A47, 655-685].                  #
#                                                                            #
# The current version of the core CIF dictionary is obtainable from          #
# ftp://ftp.iucr.org/pub/cif_core.dic.                                       #
#                                                                            #
# Software is freely available for graphical display of the structure(s)     #
# in this CIF. For information consult the CIF software page                 #
# http://www.iucr.org/resources/cif/software.                                #
#                                                                            #
# This file may be used for bona fide research purposes within the           #
# scientific community so long as proper attribution is given to the data    # 
# article from which it was obtained.                                        #
#                                                                            #
##############################################################################
data_I
_audit_creation_method     SHELXL-97
_database_code_depnum_ccdc_archive     'CCDC 1949863'
_chemical_name_systematic
;\
2,4,6-Triphenyl-<i>N</i>-{(3<i>E</i>)-3-[(2,4,6-\
triphenylphenyl)imino]butan-2-ylidene}aniline
;
_chemical_name_common     ?
_chemical_formula_moiety     'C52 H40 N2'
_chemical_formula_sum     'C52 H40 N2'
_chemical_formula_iupac     'C52 H40 N2'
_chemical_formula_weight     692.86
_chemical_melting_point     ?
_symmetry_cell_setting     triclinic
_space_group_name_H-M_alt     'P -1'
_space_group_name_Hall     '-P 1'
loop_
    _symmetry_equiv_pos_as_xyz
    'x, y, z'
    '-x, -y, -z'
_cell_length_a     6.383(8)
_cell_length_b     12.498(15)
_cell_length_c     12.814(16)
_cell_angle_alpha     68.718(11)
_cell_angle_beta     86.988(12)
_cell_angle_gamma     81.397(12)
_cell_volume     942(2)
_cell_formula_units_Z     1
_cell_measurement_reflns_used     936
_cell_measurement_theta_min     2.86
_cell_measurement_theta_max     21.76
_cell_measurement_temperature     296(2)
_exptl_crystal_description     block
_exptl_crystal_colour     yellow
_exptl_crystal_size_max     0.23
_exptl_crystal_size_mid     0.21
_exptl_crystal_size_min     0.20
_exptl_crystal_density_diffrn     1.222
_exptl_crystal_density_meas     ?
_exptl_crystal_density_method     'not measured'
_exptl_crystal_F_000     366
_exptl_absorpt_coefficient_mu     0.070
_exptl_absorpt_correction_type     multi-scan
_exptl_absorpt_process_details
;
(SADABS; Sheldrick, 1996)
;
_exptl_absorpt_correction_T_min     0.9840
_exptl_absorpt_correction_T_max     0.9861
_diffrn_ambient_temperature     296(2)
_diffrn_radiation_type     MoK\a
_diffrn_radiation_wavelength     0.71073
_diffrn_radiation_source     'fine-focus sealed tube'
_diffrn_radiation_monochromator     graphite
_diffrn_measurement_device_type     'Bruker APEXII CCD'
_diffrn_measurement_method     '\f and \w scans'
_diffrn_detector_area_resol_mean     ?
_diffrn_reflns_number     6847
_diffrn_reflns_av_R_equivalents     0.0491
_diffrn_reflns_av_sigmaI/netI     0.1058
_diffrn_reflns_theta_min     2.86
_diffrn_reflns_theta_max     25.50
_diffrn_reflns_theta_full     25.50
_diffrn_measured_fraction_theta_max     0.986
_diffrn_measured_fraction_theta_full     0.986
_diffrn_reflns_limit_h_min     -7
_diffrn_reflns_limit_h_max     7
_diffrn_reflns_limit_k_min     -15
_diffrn_reflns_limit_k_max     15
_diffrn_reflns_limit_l_min     -15
_diffrn_reflns_limit_l_max     15
_refine_special_details
;
 Refinement of F^2^ against ALL reflections.  The weighted R-factor wR and
 goodness of fit S are based on F^2^, conventional R-factors R are based
 on F, with F set to zero for negative F^2^. The threshold expression of
 F^2^ > 2sigma(F^2^) is used only for calculating R-factors(gt) etc. and is
 not relevant to the choice of reflections for refinement.  R-factors based
 on F^2^ are statistically about twice as large as those based on F, and R-
 factors based on ALL data will be even larger.
 All hydrogen atoms were placed in calculated positions with C---H
distances of 0.93 and 0.96 \%A for aryl and methyl type H-atoms. They were
included in the refinement in a riding model approximation, respectively. The
H-atoms were assigned <i>U</i>iso = 1.2 times <i>U</i>eq of the aryl C atoms
and 1.5 times <i>U</i>eq of the methyl C atoms.
;
_reflns_number_total     3456
_reflns_number_gt     2023
_reflns_threshold_expression     I>2\s(I)
_refine_ls_structure_factor_coef     Fsqd
_refine_ls_matrix_type     full
_refine_ls_R_factor_all     0.1092
_refine_ls_R_factor_gt     0.0595
_refine_ls_wR_factor_gt     0.1303
_refine_ls_wR_factor_ref     0.1582
_refine_ls_goodness_of_fit_ref     1.021
_refine_ls_restrained_S_all     1.021
_refine_ls_number_reflns     3456
_refine_ls_number_parameters     245
_refine_ls_number_restraints     0
_refine_ls_hydrogen_treatment     constr
_refine_ls_weighting_scheme     calc
_refine_ls_weighting_details
         'calc w=1/[\s^2^(Fo^2^)+(0.0398P)^2^+0.0000P] where P=(Fo^2^+2Fc^2^)/3'
_atom_sites_solution_hydrogens     geom
_atom_sites_solution_primary     direct
_atom_sites_solution_secondary     difmap
_refine_ls_shift/su_max     0.000
_refine_ls_shift/su_mean     0.000
_refine_diff_density_max     0.160
_refine_diff_density_min     -0.195
_refine_ls_extinction_method     none
_refine_ls_extinction_coef     ?
loop_
    _atom_type_symbol
    _atom_type_description
    _atom_type_scat_dispersion_real
    _atom_type_scat_dispersion_imag
    _atom_type_scat_source
    'C' 'C' 0.0033 0.0016
                         'International Tables Vol C Tables 4.2.6.8 and 6.1.1.4'
    'N' 'N' 0.0061 0.0033
                         'International Tables Vol C Tables 4.2.6.8 and 6.1.1.4'
    'H' 'H' 0.0000 0.0000
                         'International Tables Vol C Tables 4.2.6.8 and 6.1.1.4'
_computing_data_collection
;
APEX2 (Bruker, 2002)
;
_computing_cell_refinement
;
SAINT (Bruker, 2002)
;
_computing_data_reduction
;
SAINT (Bruker, 2002)
;
_computing_structure_solution
;
SHELXS97 (Sheldrick, 2015<i>a</i>)
;
_computing_structure_refinement
;
SHELXL97 (Sheldrick, 2015<i>b</i>)
;
_computing_molecular_graphics
;
SHELXTL (Sheldrick, 2008)
;
_computing_publication_material
;
SHELXTL (Sheldrick, 2008)
;
loop_
    _atom_site_type_symbol
    _atom_site_label
    _atom_site_fract_x
    _atom_site_fract_y
    _atom_site_fract_z
    _atom_site_U_iso_or_equiv
    _atom_site_adp_type
    _atom_site_calc_flag
    _atom_site_refinement_flags
    _atom_site_occupancy
    _atom_site_symmetry_multiplicity
    _atom_site_disorder_assembly
    _atom_site_disorder_group
    C C1 0.1450(4) 0.9506(2) 0.8008(2) 0.0489(7) Uani d . 1 1 . .
    H H1 0.0143 0.9357 0.7848 0.059 Uiso calc R 1 1 . .
    C C2 0.1537(5) 1.0422(2) 0.8349(2) 0.0596(8) Uani d . 1 1 . .
    H H2 0.0291 1.0883 0.8417 0.071 Uiso calc R 1 1 . .
    C C3 0.3434(5) 1.0660(2) 0.8588(2) 0.0632(8) Uani d . 1 1 . .
    H H3 0.3483 1.1280 0.8821 0.076 Uiso calc R 1 1 . .
    C C4 0.5269(5) 0.9980(2) 0.8481(2) 0.0616(8) Uani d . 1 1 . .
    H H4 0.6569 1.0137 0.8641 0.074 Uiso calc R 1 1 . .
    C C5 0.5181(4) 0.9065(2) 0.8138(2) 0.0500(7) Uani d . 1 1 . .
    H H5 0.6435 0.8612 0.8065 0.060 Uiso calc R 1 1 . .
    C C6 0.3275(4) 0.87991(19) 0.78990(18) 0.0401(6) Uani d . 1 1 . .
    C C7 0.3258(4) 0.77723(18) 0.75853(18) 0.0384(6) Uani d . 1 1 . .
    C C8 0.1961(4) 0.77693(19) 0.67287(18) 0.0382(6) Uani d . 1 1 . .
    C C9 0.2085(4) 0.67797(19) 0.64472(19) 0.0408(6) Uani d . 1 1 . .
    C C10 0.3516(4) 0.5816(2) 0.7011(2) 0.0448(7) Uani d . 1 1 . .
    H H10 0.3601 0.5162 0.6817 0.054 Uiso calc R 1 1 . .
    C C11 0.4824(4) 0.57853(19) 0.78513(19) 0.0422(6) Uani d . 1 1 . .
    C C12 0.4641(4) 0.6772(2) 0.81216(19) 0.0442(6) Uani d . 1 1 . .
    H H12 0.5491 0.6763 0.8693 0.053 Uiso calc R 1 1 . .
    C C13 0.0786(4) 0.67611(19) 0.5518(2) 0.0415(6) Uani d . 1 1 . .
    C C14 -0.1360(4) 0.7119(2) 0.5430(2) 0.0552(8) Uani d . 1 1 . .
    H H14 -0.2056 0.7381 0.5966 0.066 Uiso calc R 1 1 . .
    C C15 -0.2493(5) 0.7095(2) 0.4553(3) 0.0704(10) Uani d . 1 1 . .
    H H15 -0.3942 0.7352 0.4498 0.085 Uiso calc R 1 1 . .
    C C16 -0.1511(6) 0.6698(2) 0.3769(3) 0.0705(10) Uani d . 1 1 . .
    H H16 -0.2285 0.6688 0.3179 0.085 Uiso calc R 1 1 . .
    C C17 0.0605(6) 0.6317(2) 0.3851(2) 0.0648(9) Uani d . 1 1 . .
    H H17 0.1276 0.6035 0.3321 0.078 Uiso calc R 1 1 . .
    C C18 0.1756(5) 0.6345(2) 0.4715(2) 0.0539(7) Uani d . 1 1 . .
    H H18 0.3203 0.6083 0.4764 0.065 Uiso calc R 1 1 . .
    C C19 0.6392(4) 0.4760(2) 0.84286(19) 0.0424(6) Uani d . 1 1 . .
    C C20 0.5946(4) 0.3643(2) 0.8704(2) 0.0502(7) Uani d . 1 1 . .
    H H20 0.4625 0.3527 0.8526 0.060 Uiso calc R 1 1 . .
    C C21 0.7426(5) 0.2696(2) 0.9238(2) 0.0565(8) Uani d . 1 1 . .
    H H21 0.7098 0.1949 0.9416 0.068 Uiso calc R 1 1 . .
    C C22 0.9375(5) 0.2857(2) 0.9504(2) 0.0613(8) Uani d . 1 1 . .
    H H22 1.0369 0.2219 0.9869 0.074 Uiso calc R 1 1 . .
    C C23 0.9862(5) 0.3965(3) 0.9231(2) 0.0620(8) Uani d . 1 1 . .
    H H23 1.1186 0.4076 0.9410 0.074 Uiso calc R 1 1 . .
    C C24 0.8376(4) 0.4909(2) 0.8691(2) 0.0543(7) Uani d . 1 1 . .
    H H24 0.8716 0.5654 0.8502 0.065 Uiso calc R 1 1 . .
    C C25 0.0839(4) 0.94943(18) 0.52404(19) 0.0386(6) Uani d . 1 1 . .
    C C26 0.2771(5) 0.9412(2) 0.4569(2) 0.0703(9) Uani d . 1 1 . .
    H H26A 0.3871 0.8873 0.5042 0.105 Uiso calc R 1 1 . .
    H H26B 0.3228 1.0161 0.4244 0.105 Uiso calc R 1 1 . .
    H H26C 0.2467 0.9148 0.3984 0.105 Uiso calc R 1 1 . .
    N N1 0.0470(3) 0.87680(15) 0.61974(15) 0.0412(5) Uani d . 1 1 . .
loop_
    _atom_site_aniso_label
    _atom_site_aniso_U_11
    _atom_site_aniso_U_22
    _atom_site_aniso_U_33
    _atom_site_aniso_U_12
    _atom_site_aniso_U_13
    _atom_site_aniso_U_23
    C1 0.0513(18) 0.0484(15) 0.0515(16) -0.0026(14) -0.0047(13) -0.0245(13)
    C2 0.062(2) 0.0522(17) 0.072(2) 0.0061(15) -0.0097(16) -0.0359(15)
    C3 0.076(2) 0.0555(18) 0.071(2) -0.0078(17) -0.0073(18) -0.0380(15)
    C4 0.059(2) 0.0664(19) 0.073(2) -0.0183(16) -0.0041(16) -0.0367(16)
    C5 0.0514(18) 0.0520(16) 0.0505(16) -0.0042(13) -0.0021(13) -0.0238(13)
    C6 0.0505(17) 0.0379(13) 0.0292(13) -0.0020(12) -0.0051(12) -0.0096(10)
    C7 0.0475(16) 0.0332(13) 0.0324(13) -0.0002(11) -0.0063(12) -0.0104(10)
    C8 0.0453(15) 0.0364(13) 0.0309(13) -0.0007(11) -0.0049(11) -0.0112(10)
    C9 0.0497(16) 0.0380(13) 0.0349(13) -0.0042(12) -0.0040(12) -0.0136(11)
    C10 0.0569(17) 0.0335(13) 0.0420(15) 0.0005(12) -0.0070(13) -0.0132(11)
    C11 0.0501(16) 0.0370(14) 0.0356(14) 0.0035(12) -0.0063(12) -0.0114(11)
    C12 0.0525(16) 0.0440(14) 0.0346(14) 0.0010(12) -0.0111(12) -0.0141(11)
    C13 0.0530(17) 0.0331(13) 0.0382(14) -0.0057(12) -0.0090(13) -0.0114(11)
    C14 0.0527(18) 0.0529(17) 0.0656(19) -0.0036(14) -0.0094(15) -0.0284(14)
    C15 0.061(2) 0.0627(19) 0.094(3) 0.0026(16) -0.0332(19) -0.0357(18)
    C16 0.095(3) 0.0565(18) 0.064(2) -0.0099(19) -0.036(2) -0.0221(16)
    C17 0.091(3) 0.066(2) 0.0473(18) -0.0151(18) -0.0050(17) -0.0297(15)
    C18 0.0596(19) 0.0569(17) 0.0500(17) -0.0068(14) -0.0041(15) -0.0249(13)
    C19 0.0501(17) 0.0432(15) 0.0331(13) 0.0049(13) -0.0060(12) -0.0164(11)
    C20 0.0566(18) 0.0431(15) 0.0452(15) 0.0042(13) -0.0052(13) -0.0127(12)
    C21 0.071(2) 0.0423(15) 0.0488(17) 0.0076(14) -0.0019(15) -0.0132(13)
    C22 0.066(2) 0.0560(18) 0.0494(17) 0.0208(16) -0.0120(15) -0.0141(14)
    C23 0.0544(19) 0.071(2) 0.0600(18) 0.0113(16) -0.0145(15) -0.0282(15)
    C24 0.0589(19) 0.0503(16) 0.0515(17) 0.0052(14) -0.0088(14) -0.0194(13)
    C25 0.0428(16) 0.0349(13) 0.0367(14) 0.0002(11) -0.0064(12) -0.0125(11)
    C26 0.060(2) 0.0629(18) 0.0619(19) 0.0136(16) 0.0013(16) -0.0005(15)
    N1 0.0475(13) 0.0365(11) 0.0378(12) 0.0040(10) -0.0101(10) -0.0136(9)
_geom_special_details
;
 All esds (except the esd in the dihedral angle between two l.s. planes)
 are estimated using the full covariance matrix.  The cell esds are taken
 into account individually in the estimation of esds in distances, angles
 and torsion angles; correlations between esds in cell parameters are only
 used when they are defined by crystal symmetry.  An approximate (isotropic)
 treatment of cell esds is used for estimating esds involving l.s. planes.
;
loop_
    _geom_bond_atom_site_label_1
    _geom_bond_atom_site_label_2
    _geom_bond_site_symmetry_2
    _geom_bond_distance
    _geom_bond_publ_flag
    C1 C2 . 1.374(4) ?
    C1 C6 . 1.386(3) ?
    C1 H1 . 0.9300 ?
    C2 C3 . 1.365(4) ?
    C2 H2 . 0.9300 ?
    C3 C4 . 1.373(4) ?
    C3 H3 . 0.9300 ?
    C4 C5 . 1.375(4) ?
    C4 H4 . 0.9300 ?
    C5 C6 . 1.385(4) ?
    C5 H5 . 0.9300 ?
    C6 C7 . 1.479(4) ?
    C7 C12 . 1.388(3) ?
    C7 C8 . 1.411(3) ?
    C8 C9 . 1.399(4) ?
    C8 N1 . 1.422(3) ?
    C9 C10 . 1.384(3) ?
    C9 C13 . 1.495(4) ?
    C10 C11 . 1.384(3) ?
    C10 H10 . 0.9300 ?
    C11 C12 . 1.384(3) ?
    C11 C19 . 1.482(3) ?
    C12 H12 . 0.9300 ?
    C13 C14 . 1.373(4) ?
    C13 C18 . 1.391(4) ?
    C14 C15 . 1.379(4) ?
    C14 H14 . 0.9300 ?
    C15 C16 . 1.361(4) ?
    C15 H15 . 0.9300 ?
    C16 C17 . 1.360(4) ?
    C16 H16 . 0.9300 ?
    C17 C18 . 1.375(4) ?
    C17 H17 . 0.9300 ?
    C18 H18 . 0.9300 ?
    C19 C20 . 1.380(4) ?
    C19 C24 . 1.383(4) ?
    C20 C21 . 1.381(3) ?
    C20 H20 . 0.9300 ?
    C21 C22 . 1.369(4) ?
    C21 H21 . 0.9300 ?
    C22 C23 . 1.379(4) ?
    C22 H22 . 0.9300 ?
    C23 C24 . 1.383(3) ?
    C23 H23 . 0.9300 ?
    C24 H24 . 0.9300 ?
    C25 N1 . 1.268(3) ?
    C25 C26 . 1.479(4) ?
    C25 C25 2_576 1.491(4) ?
    C26 H26A . 0.9600 ?
    C26 H26B . 0.9600 ?
    C26 H26C . 0.9600 ?
loop_
    _geom_angle_atom_site_label_1
    _geom_angle_atom_site_label_2
    _geom_angle_atom_site_label_3
    _geom_angle_site_symmetry_1
    _geom_angle_site_symmetry_3
    _geom_angle
    _geom_angle_publ_flag
    C2 C1 C6 . . 121.2(3) ?
    C2 C1 H1 . . 119.4 ?
    C6 C1 H1 . . 119.4 ?
    C3 C2 C1 . . 120.6(3) ?
    C3 C2 H2 . . 119.7 ?
    C1 C2 H2 . . 119.7 ?
    C2 C3 C4 . . 119.5(3) ?
    C2 C3 H3 . . 120.3 ?
    C4 C3 H3 . . 120.3 ?
    C3 C4 C5 . . 119.8(3) ?
    C3 C4 H4 . . 120.1 ?
    C5 C4 H4 . . 120.1 ?
    C4 C5 C6 . . 121.8(3) ?
    C4 C5 H5 . . 119.1 ?
    C6 C5 H5 . . 119.1 ?
    C1 C6 C5 . . 117.0(2) ?
    C1 C6 C7 . . 123.3(2) ?
    C5 C6 C7 . . 119.7(2) ?
    C12 C7 C8 . . 117.7(2) ?
    C12 C7 C6 . . 119.0(2) ?
    C8 C7 C6 . . 123.2(2) ?
    C9 C8 C7 . . 120.2(2) ?
    C9 C8 N1 . . 121.0(2) ?
    C7 C8 N1 . . 118.7(2) ?
    C10 C9 C8 . . 118.9(2) ?
    C10 C9 C13 . . 119.4(2) ?
    C8 C9 C13 . . 121.5(2) ?
    C9 C10 C11 . . 122.7(2) ?
    C9 C10 H10 . . 118.7 ?
    C11 C10 H10 . . 118.7 ?
    C12 C11 C10 . . 117.0(2) ?
    C12 C11 C19 . . 120.8(2) ?
    C10 C11 C19 . . 122.2(2) ?
    C11 C12 C7 . . 123.5(2) ?
    C11 C12 H12 . . 118.2 ?
    C7 C12 H12 . . 118.2 ?
    C14 C13 C18 . . 117.8(2) ?
    C14 C13 C9 . . 122.6(3) ?
    C18 C13 C9 . . 119.6(3) ?
    C13 C14 C15 . . 120.7(3) ?
    C13 C14 H14 . . 119.7 ?
    C15 C14 H14 . . 119.7 ?
    C16 C15 C14 . . 120.6(3) ?
    C16 C15 H15 . . 119.7 ?
    C14 C15 H15 . . 119.7 ?
    C15 C16 C17 . . 119.8(3) ?
    C15 C16 H16 . . 120.1 ?
    C17 C16 H16 . . 120.1 ?
    C16 C17 C18 . . 120.2(3) ?
    C16 C17 H17 . . 119.9 ?
    C18 C17 H17 . . 119.9 ?
    C17 C18 C13 . . 120.9(3) ?
    C17 C18 H18 . . 119.5 ?
    C13 C18 H18 . . 119.5 ?
    C20 C19 C24 . . 118.2(2) ?
    C20 C19 C11 . . 121.8(3) ?
    C24 C19 C11 . . 119.9(2) ?
    C19 C20 C21 . . 121.2(3) ?
    C19 C20 H20 . . 119.4 ?
    C21 C20 H20 . . 119.4 ?
    C22 C21 C20 . . 119.9(3) ?
    C22 C21 H21 . . 120.0 ?
    C20 C21 H21 . . 120.0 ?
    C21 C22 C23 . . 119.9(3) ?
    C21 C22 H22 . . 120.0 ?
    C23 C22 H22 . . 120.0 ?
    C22 C23 C24 . . 119.8(3) ?
    C22 C23 H23 . . 120.1 ?
    C24 C23 H23 . . 120.1 ?
    C23 C24 C19 . . 120.9(3) ?
    C23 C24 H24 . . 119.5 ?
    C19 C24 H24 . . 119.5 ?
    N1 C25 C26 . . 125.5(2) ?
    N1 C25 C25 . 2_576 116.6(3) ?
    C26 C25 C25 . 2_576 118.0(3) ?
    C25 C26 H26A . . 109.5 ?
    C25 C26 H26B . . 109.5 ?
    H26A C26 H26B . . 109.5 ?
    C25 C26 H26C . . 109.5 ?
    H26A C26 H26C . . 109.5 ?
    H26B C26 H26C . . 109.5 ?
    C25 N1 C8 . . 121.1(2) ?
loop_
    _geom_torsion_atom_site_label_1
    _geom_torsion_atom_site_label_2
    _geom_torsion_atom_site_label_3
    _geom_torsion_atom_site_label_4
    _geom_torsion_site_symmetry_1
    _geom_torsion_site_symmetry_2
    _geom_torsion_site_symmetry_3
    _geom_torsion_site_symmetry_4
    _geom_torsion
    _geom_torsion_publ_flag
    C6 C1 C2 C3 . . . . 0.1(4) ?
    C1 C2 C3 C4 . . . . 0.3(4) ?
    C2 C3 C4 C5 . . . . -0.1(4) ?
    C3 C4 C5 C6 . . . . -0.4(4) ?
    C2 C1 C6 C5 . . . . -0.6(4) ?
    C2 C1 C6 C7 . . . . 177.1(2) ?
    C4 C5 C6 C1 . . . . 0.7(4) ?
    C4 C5 C6 C7 . . . . -177.1(2) ?
    C1 C6 C7 C12 . . . . -139.5(3) ?
    C5 C6 C7 C12 . . . . 38.1(3) ?
    C1 C6 C7 C8 . . . . 43.3(4) ?
    C5 C6 C7 C8 . . . . -139.1(3) ?
    C12 C7 C8 C9 . . . . 0.3(4) ?
    C6 C7 C8 C9 . . . . 177.6(2) ?
    C12 C7 C8 N1 . . . . 177.5(2) ?
    C6 C7 C8 N1 . . . . -5.2(4) ?
    C7 C8 C9 C10 . . . . -0.9(4) ?
    N1 C8 C9 C10 . . . . -178.0(2) ?
    C7 C8 C9 C13 . . . . -177.9(2) ?
    N1 C8 C9 C13 . . . . 5.0(4) ?
    C8 C9 C10 C11 . . . . 0.5(4) ?
    C13 C9 C10 C11 . . . . 177.6(2) ?
    C9 C10 C11 C12 . . . . 0.5(4) ?
    C9 C10 C11 C19 . . . . -178.3(2) ?
    C10 C11 C12 C7 . . . . -1.1(4) ?
    C19 C11 C12 C7 . . . . 177.7(2) ?
    C8 C7 C12 C11 . . . . 0.7(4) ?
    C6 C7 C12 C11 . . . . -176.7(2) ?
    C10 C9 C13 C14 . . . . 133.0(3) ?
    C8 C9 C13 C14 . . . . -50.0(3) ?
    C10 C9 C13 C18 . . . . -45.6(3) ?
    C8 C9 C13 C18 . . . . 131.3(3) ?
    C18 C13 C14 C15 . . . . -1.8(4) ?
    C9 C13 C14 C15 . . . . 179.6(2) ?
    C13 C14 C15 C16 . . . . 1.0(4) ?
    C14 C15 C16 C17 . . . . 0.3(5) ?
    C15 C16 C17 C18 . . . . -0.8(4) ?
    C16 C17 C18 C13 . . . . 0.1(4) ?
    C14 C13 C18 C17 . . . . 1.2(4) ?
    C9 C13 C18 C17 . . . . 180.0(2) ?
    C12 C11 C19 C20 . . . . 142.3(3) ?
    C10 C11 C19 C20 . . . . -39.0(4) ?
    C12 C11 C19 C24 . . . . -38.7(3) ?
    C10 C11 C19 C24 . . . . 140.0(3) ?
    C24 C19 C20 C21 . . . . 0.7(4) ?
    C11 C19 C20 C21 . . . . 179.8(2) ?
    C19 C20 C21 C22 . . . . 0.1(4) ?
    C20 C21 C22 C23 . . . . -0.5(4) ?
    C21 C22 C23 C24 . . . . 0.1(4) ?
    C22 C23 C24 C19 . . . . 0.7(4) ?
    C20 C19 C24 C23 . . . . -1.1(4) ?
    C11 C19 C24 C23 . . . . 179.9(2) ?
    C26 C25 N1 C8 . . . . 0.2(4) ?
    C25 C25 N1 C8 2_576 . . . 179.7(2) ?
    C9 C8 N1 C25 . . . . -81.2(3) ?
    C7 C8 N1 C25 . . . . 101.6(3) ?
loop_
    _geom_hbond_atom_site_label_D
    _geom_hbond_atom_site_label_H
    _geom_hbond_atom_site_label_A
    _geom_hbond_site_symmetry_A
    _geom_hbond_distance_DH
    _geom_hbond_distance_HA
    _geom_hbond_distance_DA
    _geom_hbond_angle_DHA
    C17 H17 Cg1 2_666 0.93 2.89 3.737(5) 152
data_New_Global_Publ_Block
_journal_date_recd_electronic     2020-04-13
_journal_date_accepted     2020-04-16
_journal_name_full     'IUCrData'
_journal_year     2020
_journal_volume     5
_journal_issue      4
_journal_page_first     0
_journal_page_last     0
_journal_paper_category     HO
_journal_paper_doi     10.1107/S2414314620005313
_journal_coeditor_code     TK4062
_publ_contact_author_name     'Weimin Li, Fuzhou Wang'
_publ_contact_author_address
;
a School of Petrochemical Engineering, Changzhou University, Changzhou 213164,
 China. E-mail: liweimin@cczu.edu.cn (W. Li); b Institutes of Physical Science
 and Information Technology, Anhui University,Hefei 230601, Anhui, China.
 E-mail: wangfuzhou@ahu.edu.cn (F. Wang)
;
_publ_contact_author_email
                         'liweimin@cczu.edu.cn, wangfuzhou@ahu.edu.cn (F. Wang)'
_publ_contact_author_fax     ?
_publ_contact_author_phone     ?
_publ_section_title
;\
2,4,6-Triphenyl-<i>N</i>-{(3<i>E</i>)-3-[(2,4,6-triphenylphenyl)imino]butan-2-\
ylidene}aniline
;
loop_
    _publ_author_name
    _publ_author_footnote
    _publ_author_address
    'Zhang, Yang' .
;
School of Petrochemical Engineering, Changzhou University, Changzhou 213164,
People's Republic of China
;
    'Yu, Fan' .
;
Institutes of Physical Science and Information Technology, Anhui University,
Hefei 230601, Anhui, People's Republic of China
;
    'Li, Pei' .
;
Institutes of Physical Science and Information Technology, Anhui University,
Hefei 230601, Anhui, People's Republic of China
;
    'Xu, Mengli' .
;
Institutes of Physical Science and Information Technology, Anhui University,
Hefei 230601, Anhui, People's Republic of China
;
    'Xu, Guoyong' .
;
Institutes of Physical Science and Information Technology, Anhui University,
Hefei 230601, Anhui, People's Republic of China
;
    'Li, Weimin' .
;
School of Petrochemical Engineering, Changzhou University, Changzhou 213164,
People's Republic of China
;
    'Wang, Fuzhou' .
;
Institutes of Physical Science and Information Technology, Anhui University,
Hefei 230601, Anhui, People's Republic of China
;
_publ_section_synopsis
;
The title molecule is disposed about a centre of inversion and the conformation
about the imine bond is <i>E</i>. The terminal benzene ring is approximately
perpendicular to the central 1,4-diazabutadiene mean plane, forming a dihedral
angle of 81.2 (3)\%.
;
