# Supplementary material for: 2,4,6-Triphenyl-N-{(3E)-3-[(2,4,6-tri­phenyl­phen­yl)imino]­butan-2-yl­idene}aniline
Source: IUCrdata. 2020 Apr 30;5(Pt 4):x200531. doi: 10.1107/S2414314620005313 (PMC9462208; doi:10.1107/S2414314620005313)
Supplement: Supplementary file 2 [file x-05-x200531-sup3.txt]

data_New_Global_Publ_Block


_publ_section_acknowledgements
;
This work was supported by the National Natural Science Foundation of China
(Grant No. 21801002), and the Natural Science Foundation of Anhui Province
(No. 1808085MB47) and Postgraduate Research & Practice Innovation Program of
Jiangsu Province (No. SJCX18-0953).
;
#Added by publCIF


_publ_section_synopsis
.
#Added by publCIF


#==============================================================================

# PROCESSING SUMMARY (IUCr Office Use Only)

_journal_date_recd_electronic      2012-12-13
_journal_date_to_coeditor         ?
_journal_date_from_coeditor       ?
_journal_date_accepted     ?
_journal_date_printers_first      ?
_journal_date_printers_final      ?
_journal_date_proofs_out          ?
_journal_date_proofs_in           ?
_journal_coeditor_name            ?
_journal_coeditor_code      XU5666
_journal_coeditor_notes
?
_journal_paper_category      QO
_journal_techeditor_code      ?
_iucr_compatibility_tag          ACTA95
_journal_techeditor_notes  
;
;
_journal_coden_ASTM               ?
_journal_name_full                ?
_journal_year                     ?
_journal_volume                   ?
_journal_issue                    ?
_journal_page_first               ?
_journal_page_last                ?
_journal_suppl_publ_number        ?
_journal_suppl_publ_pages         ?

#==============================================================================

_publ_contact_author_name            
'Weimin Li, Fuzhou Wang'   # Name of author for correspondence
_publ_contact_author_address             # Address of author for correspondence


;
a School of Pertrochemical Engineering, Changzhou University, Changzhou 213164,
 China. E-mail: liweimin@cczu.edu.cn (W. Li); b Institutes of Physical Science
 and Information Technology, Anhui University,Hefei 230601, Anhui, China.
 E-mail: wangfuzhou@ahu.edu.cn (F. Wang)
;


_publ_contact_author_email           
'liweimin@cczu.edu.cn (W. Li); wangfuzhou@ahu.edu.cn (F. Wang)'
_publ_contact_author_fax             ?
_publ_contact_author_phone           ?

_publ_contact_letter
;
Please consider this CIF for publication. I certify that this contibution is the
original work of those listed as authors; that it has not been published
before (in any language or medium) and is not being considered for publication
elsewhere; that all authors concur with and are aware of the submission; that
all workers involved in the study are listed as authors or given proper credit
in the acknowledgements; that I have obtained permission for and acknowledged
the source of any excerpts from other copyright works; and that to the best of
my knowledge the paper contains no statements which are libellous, unlawful or
in any way actionable. All coauthors have made significant scientific
contributions to the work reported, including the ideas and their execution,
and share responsibility and accountability for the results.
;
   
_publ_requested_journal               'Acta Crystallographica Section E'
_publ_requested_category             QO   

#==============================================================================

# TITLE AND AUTHOR LIST

_publ_section_title
;
Crystal structure of N,N'-bis[2,4,6-triphenylphenyl]butane-2,3-diimine
;


loop_
_publ_author_name
_publ_author_address
_publ_author_footnote
_publ_author_email
'Zhang, Yang'
;
School of Pertrochemical Engineering, Changzhou University, Changzhou 213164,
China.
;
.
;
271256914@qq.com
;
'Yu, Fan'
;
Institutes of Physical Science and Information Technology, Anhui University,
Hefei 230601, Anhui, China.
;
.
;
yufan0124@126.com
;
'Li, Pei'
;
Institutes of Physical Science and Information Technology, Anhui University,
Hefei 230601, Anhui, China.
;
.
;
lipei12077201@163.com
;
'Xu, Mengli'
;
Institutes of Physical Science and Information Technology, Anhui University,
Hefei 230601, Anhui, China.
;
.
;
merrilyXu1206@163.com
;
'Xu, Guoyong'
;
Institutes of Physical Science and Information Technology, Anhui University,
Hefei 230601, Anhui, China.
;
.
;
gyxu@mail.ustc.edu.cn
;
'Li, Weimin'
;
School of Pertrochemical Engineering, Changzhou University, Changzhou 213164,
China.
;
.
;
liweimin@cczu.edu.cn
;
'Wang, Fuzhou'
;
Institutes of Physical Science and Information Technology, Anhui University,
Hefei 230601, Anhui, China.
;
.
;
wangfuzhou@ahu.edu.cn
;


_publ_section_abstract
;
In the title compound, C52H40N2, the X-ray structure of ligand exhibits trans
conformation about the central C-C bond of the ligand backbone. Bond lengths
and angles are within the expected range for \a-diimines, for example, the
bond length of N1-C25 [1.268(3)\%A] has typical imine double bonds character.
The terminal benzene ring is approximately perpendicular to the central
1,4-diazabutadiene mean plane [dihedral angle 81.2(3)o]. No hydrogen bonding
and aromatic stacking are observed in the crystal.
;


_publ_section_related_literature 
;
The seminal studies by Brookhart and co-workers on the discovery of cationic
\a-diimine-based Ni and Pd catalysts really marked the start of this new era
in olefin polymerization studies (Brookhart <i>et al.</i>, 1996). Branched
polyolefins are generally produced using these catalyzed ethylene
polymerization through their characteristic chain walking process (Wang <i>et
al.</i>, 2019). More importantly, these \a-diimine Ni and Pd catalysts are
able to copolymerize olefins with polar comonomers to afford copolymers
containing functional groups without the pre-protection of the polar groups
(Chen <i>et al.</i>, 2019). For the synthesis of the \a-diimine ligand, and
background to the applications of the olefin polymerization catalysts ligated
by \a-diimine, see: Yuan <i>et al.</i> (2014); Wang <i>et al.</i> (2016, 2018,
2019).
;

_publ_section_comment
;
  In this study, we designed and synthesized the title compound as a bidentate
 ligand, and its molecular structure was characterized by X-ray diffraction. In
 the solid state, the ligand exhibits a C2 symmetry. The single bond of
 1,4-diazabutadiene fragment is (E)-configured. The dihedral angle between the
 benzene ring and 1,4-diazabutadiene plane is 81.2(3)\%. In the crystal packing,
 there is no hydrogen-bond between the ligand molecules. 
  Single crystal of ligand for X-ray analysis were obtained by dissolving the
 nickel complex in CH2Cl2, followed by slow layering of the resulting solution
 with at room temperature. Data collections were performed at 296 K on a Bruker
 SMART APEX diffractometer with a CCD area detector, using graphite
 monochromated MoK\a radiation (? = 0.71073 \%A). The determination of crystal
 class and unit cell parameters was carried out by the SMART program package.
 The raw frame data were processed using SAINT and SADABS to yield the
 reflection data file. The structures were solved by using the SHELXTL program.
 Refinement was performed on F2 anisotropically for all non-hydrogen atoms by
 the full-matrix least-squares method. The hydrogen atoms were placed at the
 calculated positions and were included in the structure calculation without
 further refinement of the parameters.
;


_publ_section_references
;
Killian, C. M., Tempel, D. J., Johnson, L. K. & Brookhart, M. (1996). J. Am.
Chem. Soc. 118, 11664--11665. Yuan, J., Xia, J., Xu, W., & Mu, Y. (2014). Acta
Cryst. E70, m102. Chen, C. L. (2018). Nat. Rev. Chem. 2, 6--14. Tan, C. &
Chen, C. L. (2019). Angew. Chem. Int. Ed. 58, 7192--7200. Chen, C. L. (2018).
ACS Catal. 8, 5506--5514. Wang, F. Z. & Chen, C. L. (2019). Polym. Chem. 10,
2354--2369. Wang, F. Z., Tian, S. S., Li, R. P., Li, W. M. & Chen, C. L.
(2018). Chinese J. Polym. Sci. 36, 157--162. Wang, F. Z., Tanaka, R., Cai, Z.
G., Nakayama, Y. & Shiono, T. (2016). Macromol. Rapid Commun. 37, 1375-1381.
Wang, F. Z., Tanaka, R., Cai, Z., Nakayama, Y. & Shiono, T. (2017). Polymer
127, 88--100. Wang, F. Z., Tanaka, R., Li, Q.S., Nakayama, Y. & Shiono, T.
(2018). Organometallics 37, 1358-1367. Wang, F. Z., Xu, G., Li, Q., Tanaka,
R., Nakayama, Y. & Shiono, T. (2019). Polymer 181, 121801.
;

_publ_section_figure_captions
;
Fig. 1. Molecular structure of the title compound, using 30% probability level
ellipsoids.
;

_publ_section_exptl_prep
;
After the protection of the amino group by acetic acid, the aniline were
 brominated. The Suzuki coupling reaction of the bromoaniline and phenylboronic
 acid catalyzed by Pd catalyst in PEG-400/H2O led to the corresponding
 triphenyl-substituted aniline. This ligand were prepared by the condensation of
 two equivalents of the appropriate aniline with one equivalent of
 2,3-butanedione, in the presence of formic acid or p-toluenesulfonic acid, as a
 catalyst at 81% yield.
;

_publ_section_exptl_refinement
;
All hydrogen atoms were placed in calculated positions with C---H distances of
0.93 and 0.96 \%A for aryl and methyl type H-atoms. They were included in the
refinement in a riding model approximation, respectively. The H-atoms were
assigned <i>U</i>iso = 1.2 times <i>U</i>eq of the aryl C atoms and 1.5 times
<i>U</i>eq of the methyl C atoms.
;

#==============================================================================

data_p-1 

_audit_update_record
;
2020-04-11 # Formatted by publCIF
;
_audit_creation_method            SHELXL-97 
_chemical_name_systematic 
? 
_chemical_name_common             ? 
_chemical_melting_point           ? 
_chemical_formula_moiety          ? 
_chemical_formula_sum 
 'C52 H40 N2' 
_chemical_formula_weight          692.86 
  
loop_ 
 _atom_type_symbol 
 _atom_type_description 
 _atom_type_scat_dispersion_real 
 _atom_type_scat_dispersion_imag 
 _atom_type_scat_source 
 'C'  'C'   0.0033   0.0016 
 'International Tables Vol C Tables 4.2.6.8 and 6.1.1.4' 
 'N'  'N'   0.0061   0.0033 
 'International Tables Vol C Tables 4.2.6.8 and 6.1.1.4' 
 'H'  'H'   0.0000   0.0000 
 'International Tables Vol C Tables 4.2.6.8 and 6.1.1.4'

_symmetry_cell_setting            triclinic 
_symmetry_space_group_name_H-M    P-1 
  
loop_ 
 _symmetry_equiv_pos_as_xyz 
 'x, y, z' 
 '-x, -y, -z' 
  
_cell_length_a                    6.383(8) 
_cell_length_b                    12.498(15) 
_cell_length_c                    12.814(16) 
_cell_angle_alpha                 68.718(11) 
_cell_angle_beta                  86.988(12) 
_cell_angle_gamma                 81.397(12) 
_cell_volume                      942(2) 
_cell_formula_units_Z             1 
_cell_measurement_temperature     296(2) 
_cell_measurement_reflns_used     936 
_cell_measurement_theta_min       2.86 
_cell_measurement_theta_max       21.76 
  
_exptl_crystal_description        block 
_exptl_crystal_colour             yellow 
_exptl_crystal_size_max           0.23 
_exptl_crystal_size_mid           0.21 
_exptl_crystal_size_min           0.20 
_exptl_crystal_density_meas       ? 
_exptl_crystal_density_diffrn     1.222 
_exptl_crystal_density_method     'not measured' 
_exptl_crystal_F_000              366 
_exptl_absorpt_coefficient_mu     0.070 
_exptl_absorpt_correction_type    multi-scan 
_exptl_absorpt_correction_T_min   0.9840 
_exptl_absorpt_correction_T_max   0.9861 
_exptl_absorpt_process_details    SADABS 
  
_exptl_special_details 
? 
  
_diffrn_ambient_temperature       296(2) 
_diffrn_radiation_wavelength      0.71073 
_diffrn_radiation_type            MoK\a 
_diffrn_radiation_source          'fine-focus sealed tube' 
_diffrn_radiation_monochromator   graphite 
_diffrn_measurement_device_type   'Bruker APEX-II CCD' 
_diffrn_measurement_method        '\f and \w scans' 
_diffrn_detector_area_resol_mean  ? 
_diffrn_reflns_number             6847 
_diffrn_reflns_av_R_equivalents   0.0491 
_diffrn_reflns_av_sigmaI/netI     0.1058 
_diffrn_reflns_limit_h_min        -7 
_diffrn_reflns_limit_h_max        7 
_diffrn_reflns_limit_k_min        -15 
_diffrn_reflns_limit_k_max        15 
_diffrn_reflns_limit_l_min        -15 
_diffrn_reflns_limit_l_max        15 
_diffrn_reflns_theta_min          2.86 
_diffrn_reflns_theta_max          25.50 
_reflns_number_total              3456 
_reflns_number_gt                 2023 
_reflns_threshold_expression      >2sigma(I) 
  
_computing_data_collection        'Bruker APEX2' 
_computing_cell_refinement        'Bruker SAINT' 
_computing_data_reduction         'Bruker SAINT' 
_computing_structure_solution     'SHELXS-97 (Sheldrick, 2008)' 
_computing_structure_refinement   'SHELXL-97 (Sheldrick, 2008)' 
_computing_molecular_graphics     'Bruker SHELXTL' 
_computing_publication_material   'Bruker SHELXTL' 
  
_refine_special_details 
; 
 Refinement of F^2^ against ALL reflections.  The weighted R-factor wR and 
 goodness of fit S are based on F^2^, conventional R-factors R are based 
 on F, with F set to zero for negative F^2^. The threshold expression of 
 F^2^ > 2sigma(F^2^) is used only for calculating R-factors(gt) etc. and is 
 not relevant to the choice of reflections for refinement.  R-factors based 
 on F^2^ are statistically about twice as large as those based on F, and R- 
 factors based on ALL data will be even larger. 
; 
  
_refine_ls_structure_factor_coef  Fsqd 
_refine_ls_matrix_type            full 
_refine_ls_weighting_scheme       calc 
_refine_ls_weighting_details 
 'calc w=1/[\s^2^(Fo^2^)+(0.0398P)^2^+0.0000P] where P=(Fo^2^+2Fc^2^)/3' 
_atom_sites_solution_primary      direct 
_atom_sites_solution_secondary    difmap 
_atom_sites_solution_hydrogens    geom 
_refine_ls_hydrogen_treatment     constr
_refine_ls_extinction_method      none 
_refine_ls_extinction_coef        ? 
_refine_ls_number_reflns          3456 
_refine_ls_number_parameters      245 
_refine_ls_number_restraints      0 
_refine_ls_R_factor_all           0.1092 
_refine_ls_R_factor_gt            0.0595 
_refine_ls_wR_factor_ref          0.1582 
_refine_ls_wR_factor_gt           0.1303 
_refine_ls_goodness_of_fit_ref    1.021 
_refine_ls_restrained_S_all       1.021 
_refine_ls_shift/su_max           0.000 
_refine_ls_shift/su_mean          0.000 
  
loop_ 
 _atom_site_label 
 _atom_site_type_symbol 
 _atom_site_fract_x 
 _atom_site_fract_y 
 _atom_site_fract_z 
 _atom_site_U_iso_or_equiv 
 _atom_site_adp_type 
 _atom_site_occupancy 
 _atom_site_symmetry_multiplicity 
 _atom_site_calc_flag 
 _atom_site_refinement_flags 
 _atom_site_disorder_assembly 
 _atom_site_disorder_group 
C1 C 0.1450(4) 0.9506(2) 0.8008(2) 0.0489(7) Uani 1 1 d . . . 
H1 H 0.0143 0.9357 0.7848 0.059 Uiso 1 1 calc R . . 
C2 C 0.1537(5) 1.0422(2) 0.8349(2) 0.0596(8) Uani 1 1 d . . . 
H2 H 0.0291 1.0883 0.8417 0.071 Uiso 1 1 calc R . . 
C3 C 0.3434(5) 1.0660(2) 0.8588(2) 0.0632(8) Uani 1 1 d . . . 
H3 H 0.3483 1.1280 0.8821 0.076 Uiso 1 1 calc R . . 
C4 C 0.5269(5) 0.9980(2) 0.8481(2) 0.0616(8) Uani 1 1 d . . . 
H4 H 0.6569 1.0137 0.8641 0.074 Uiso 1 1 calc R . . 
C5 C 0.5181(4) 0.9065(2) 0.8138(2) 0.0500(7) Uani 1 1 d . . . 
H5 H 0.6435 0.8612 0.8065 0.060 Uiso 1 1 calc R . . 
C6 C 0.3275(4) 0.87991(19) 0.78990(18) 0.0401(6) Uani 1 1 d . . . 
C7 C 0.3258(4) 0.77723(18) 0.75853(18) 0.0384(6) Uani 1 1 d . . . 
C8 C 0.1961(4) 0.77693(19) 0.67287(18) 0.0382(6) Uani 1 1 d . . . 
C9 C 0.2085(4) 0.67797(19) 0.64472(19) 0.0408(6) Uani 1 1 d . . . 
C10 C 0.3516(4) 0.5816(2) 0.7011(2) 0.0448(7) Uani 1 1 d . . . 
H10 H 0.3601 0.5162 0.6817 0.054 Uiso 1 1 calc R . . 
C11 C 0.4824(4) 0.57853(19) 0.78513(19) 0.0422(6) Uani 1 1 d . . . 
C12 C 0.4641(4) 0.6772(2) 0.81216(19) 0.0442(6) Uani 1 1 d . . . 
H12 H 0.5491 0.6763 0.8693 0.053 Uiso 1 1 calc R . . 
C13 C 0.0786(4) 0.67611(19) 0.5518(2) 0.0415(6) Uani 1 1 d . . . 
C14 C -0.1360(4) 0.7119(2) 0.5430(2) 0.0552(8) Uani 1 1 d . . . 
H14 H -0.2056 0.7381 0.5966 0.066 Uiso 1 1 calc R . . 
C15 C -0.2493(5) 0.7095(2) 0.4553(3) 0.0704(10) Uani 1 1 d . . . 
H15 H -0.3942 0.7352 0.4498 0.085 Uiso 1 1 calc R . . 
C16 C -0.1511(6) 0.6698(2) 0.3769(3) 0.0705(10) Uani 1 1 d . . . 
H16 H -0.2285 0.6688 0.3179 0.085 Uiso 1 1 calc R . . 
C17 C 0.0605(6) 0.6317(2) 0.3851(2) 0.0648(9) Uani 1 1 d . . . 
H17 H 0.1276 0.6035 0.3321 0.078 Uiso 1 1 calc R . . 
C18 C 0.1756(5) 0.6345(2) 0.4715(2) 0.0539(7) Uani 1 1 d . . . 
H18 H 0.3203 0.6083 0.4764 0.065 Uiso 1 1 calc R . . 
C19 C 0.6392(4) 0.4760(2) 0.84286(19) 0.0424(6) Uani 1 1 d . . . 
C20 C 0.5946(4) 0.3643(2) 0.8704(2) 0.0502(7) Uani 1 1 d . . . 
H20 H 0.4625 0.3527 0.8526 0.060 Uiso 1 1 calc R . . 
C21 C 0.7426(5) 0.2696(2) 0.9238(2) 0.0565(8) Uani 1 1 d . . . 
H21 H 0.7098 0.1949 0.9416 0.068 Uiso 1 1 calc R . . 
C22 C 0.9375(5) 0.2857(2) 0.9504(2) 0.0613(8) Uani 1 1 d . . . 
H22 H 1.0369 0.2219 0.9869 0.074 Uiso 1 1 calc R . . 
C23 C 0.9862(5) 0.3965(3) 0.9231(2) 0.0620(8) Uani 1 1 d . . . 
H23 H 1.1186 0.4076 0.9410 0.074 Uiso 1 1 calc R . . 
C24 C 0.8376(4) 0.4909(2) 0.8691(2) 0.0543(7) Uani 1 1 d . . . 
H24 H 0.8716 0.5654 0.8502 0.065 Uiso 1 1 calc R . . 
C25 C 0.0839(4) 0.94943(18) 0.52404(19) 0.0386(6) Uani 1 1 d . . . 
C26 C 0.2771(5) 0.9412(2) 0.4569(2) 0.0703(9) Uani 1 1 d . . . 
H26A H 0.3871 0.8873 0.5042 0.105 Uiso 1 1 calc R . . 
H26B H 0.3228 1.0161 0.4244 0.105 Uiso 1 1 calc R . . 
H26C H 0.2467 0.9148 0.3984 0.105 Uiso 1 1 calc R . . 
N1 N 0.0470(3) 0.87680(15) 0.61974(15) 0.0412(5) Uani 1 1 d . . . 
  
loop_ 
 _atom_site_aniso_label 
 _atom_site_aniso_U_11 
 _atom_site_aniso_U_22 
 _atom_site_aniso_U_33 
 _atom_site_aniso_U_23 
 _atom_site_aniso_U_13 
 _atom_site_aniso_U_12 
C1 0.0513(18) 0.0484(15) 0.0515(16) -0.0245(13) -0.0047(13) -0.0026(14) 
C2 0.062(2) 0.0522(17) 0.072(2) -0.0359(15) -0.0097(16) 0.0061(15) 
C3 0.076(2) 0.0555(18) 0.071(2) -0.0380(15) -0.0073(18) -0.0078(17) 
C4 0.059(2) 0.0664(19) 0.073(2) -0.0367(16) -0.0041(16) -0.0183(16) 
C5 0.0514(18) 0.0520(16) 0.0505(16) -0.0238(13) -0.0021(13) -0.0042(13) 
C6 0.0505(17) 0.0379(13) 0.0292(13) -0.0096(10) -0.0051(12) -0.0020(12) 
C7 0.0475(16) 0.0332(13) 0.0324(13) -0.0104(10) -0.0063(12) -0.0002(11) 
C8 0.0453(15) 0.0364(13) 0.0309(13) -0.0112(10) -0.0049(11) -0.0007(11) 
C9 0.0497(16) 0.0380(13) 0.0349(13) -0.0136(11) -0.0040(12) -0.0042(12) 
C10 0.0569(17) 0.0335(13) 0.0420(15) -0.0132(11) -0.0070(13) 0.0005(12) 
C11 0.0501(16) 0.0370(14) 0.0356(14) -0.0114(11) -0.0063(12) 0.0035(12) 
C12 0.0525(16) 0.0440(14) 0.0346(14) -0.0141(11) -0.0111(12) 0.0010(12) 
C13 0.0530(17) 0.0331(13) 0.0382(14) -0.0114(11) -0.0090(13) -0.0057(12) 
C14 0.0527(18) 0.0529(17) 0.0656(19) -0.0284(14) -0.0094(15) -0.0036(14) 
C15 0.061(2) 0.0627(19) 0.094(3) -0.0357(18) -0.0332(19) 0.0026(16) 
C16 0.095(3) 0.0565(18) 0.064(2) -0.0221(16) -0.036(2) -0.0099(19) 
C17 0.091(3) 0.066(2) 0.0473(18) -0.0297(15) -0.0050(17) -0.0151(18) 
C18 0.0596(19) 0.0569(17) 0.0500(17) -0.0249(13) -0.0041(15) -0.0068(14) 
C19 0.0501(17) 0.0432(15) 0.0331(13) -0.0164(11) -0.0060(12) 0.0049(13) 
C20 0.0566(18) 0.0431(15) 0.0452(15) -0.0127(12) -0.0052(13) 0.0042(13) 
C21 0.071(2) 0.0423(15) 0.0488(17) -0.0132(13) -0.0019(15) 0.0076(14) 
C22 0.066(2) 0.0560(18) 0.0494(17) -0.0141(14) -0.0120(15) 0.0208(16) 
C23 0.0544(19) 0.071(2) 0.0600(18) -0.0282(15) -0.0145(15) 0.0113(16) 
C24 0.0589(19) 0.0503(16) 0.0515(17) -0.0194(13) -0.0088(14) 0.0052(14) 
C25 0.0428(16) 0.0349(13) 0.0367(14) -0.0125(11) -0.0064(12) 0.0002(11) 
C26 0.060(2) 0.0629(18) 0.0619(19) -0.0005(15) 0.0013(16) 0.0136(16) 
N1 0.0475(13) 0.0365(11) 0.0378(12) -0.0136(9) -0.0101(10) 0.0040(10) 
  
_geom_special_details 
; 
 All esds (except the esd in the dihedral angle between two l.s. planes) 
 are estimated using the full covariance matrix.  The cell esds are taken 
 into account individually in the estimation of esds in distances, angles 
 and torsion angles; correlations between esds in cell parameters are only 
 used when they are defined by crystal symmetry.  An approximate (isotropic) 
 treatment of cell esds is used for estimating esds involving l.s. planes. 
; 
  
loop_ 
 _geom_bond_atom_site_label_1 
 _geom_bond_atom_site_label_2 
 _geom_bond_distance 
 _geom_bond_site_symmetry_2 
 _geom_bond_publ_flag 
C1 C2 1.374(4) . ? 
C1 C6 1.386(3) . ? 
C1 H1 0.9300 . ? 
C2 C3 1.365(4) . ? 
C2 H2 0.9300 . ? 
C3 C4 1.373(4) . ? 
C3 H3 0.9300 . ? 
C4 C5 1.375(4) . ? 
C4 H4 0.9300 . ? 
C5 C6 1.385(4) . ? 
C5 H5 0.9300 . ? 
C6 C7 1.479(4) . ? 
C7 C12 1.388(3) . ? 
C7 C8 1.411(3) . ? 
C8 C9 1.399(4) . ? 
C8 N1 1.422(3) . ? 
C9 C10 1.384(3) . ? 
C9 C13 1.495(4) . ? 
C10 C11 1.384(3) . ? 
C10 H10 0.9300 . ? 
C11 C12 1.384(3) . ? 
C11 C19 1.482(3) . ? 
C12 H12 0.9300 . ? 
C13 C14 1.373(4) . ? 
C13 C18 1.391(4) . ? 
C14 C15 1.379(4) . ? 
C14 H14 0.9300 . ? 
C15 C16 1.361(4) . ? 
C15 H15 0.9300 . ? 
C16 C17 1.360(4) . ? 
C16 H16 0.9300 . ? 
C17 C18 1.375(4) . ? 
C17 H17 0.9300 . ? 
C18 H18 0.9300 . ? 
C19 C20 1.380(4) . ? 
C19 C24 1.383(4) . ? 
C20 C21 1.381(3) . ? 
C20 H20 0.9300 . ? 
C21 C22 1.369(4) . ? 
C21 H21 0.9300 . ? 
C22 C23 1.379(4) . ? 
C22 H22 0.9300 . ? 
C23 C24 1.383(3) . ? 
C23 H23 0.9300 . ? 
C24 H24 0.9300 . ? 
C25 N1 1.268(3) . ? 
C25 C26 1.479(4) . ? 
C25 C25 1.491(4) 2_576 ? 
C26 H26A 0.9600 . ? 
C26 H26B 0.9600 . ? 
C26 H26C 0.9600 . ? 
  
loop_ 
 _geom_angle_atom_site_label_1 
 _geom_angle_atom_site_label_2 
 _geom_angle_atom_site_label_3 
 _geom_angle 
 _geom_angle_site_symmetry_1 
 _geom_angle_site_symmetry_3 
 _geom_angle_publ_flag 
C2 C1 C6 121.2(3) . . ? 
C2 C1 H1 119.4 . . ? 
C6 C1 H1 119.4 . . ? 
C3 C2 C1 120.6(3) . . ? 
C3 C2 H2 119.7 . . ? 
C1 C2 H2 119.7 . . ? 
C2 C3 C4 119.5(3) . . ? 
C2 C3 H3 120.3 . . ? 
C4 C3 H3 120.3 . . ? 
C3 C4 C5 119.8(3) . . ? 
C3 C4 H4 120.1 . . ? 
C5 C4 H4 120.1 . . ? 
C4 C5 C6 121.8(3) . . ? 
C4 C5 H5 119.1 . . ? 
C6 C5 H5 119.1 . . ? 
C1 C6 C5 117.0(2) . . ? 
C1 C6 C7 123.3(2) . . ? 
C5 C6 C7 119.7(2) . . ? 
C12 C7 C8 117.7(2) . . ? 
C12 C7 C6 119.0(2) . . ? 
C8 C7 C6 123.2(2) . . ? 
C9 C8 C7 120.2(2) . . ? 
C9 C8 N1 121.0(2) . . ? 
C7 C8 N1 118.7(2) . . ? 
C10 C9 C8 118.9(2) . . ? 
C10 C9 C13 119.4(2) . . ? 
C8 C9 C13 121.5(2) . . ? 
C9 C10 C11 122.7(2) . . ? 
C9 C10 H10 118.7 . . ? 
C11 C10 H10 118.7 . . ? 
C12 C11 C10 117.0(2) . . ? 
C12 C11 C19 120.8(2) . . ? 
C10 C11 C19 122.2(2) . . ? 
C11 C12 C7 123.5(2) . . ? 
C11 C12 H12 118.2 . . ? 
C7 C12 H12 118.2 . . ? 
C14 C13 C18 117.8(2) . . ? 
C14 C13 C9 122.6(3) . . ? 
C18 C13 C9 119.6(3) . . ? 
C13 C14 C15 120.7(3) . . ? 
C13 C14 H14 119.7 . . ? 
C15 C14 H14 119.7 . . ? 
C16 C15 C14 120.6(3) . . ? 
C16 C15 H15 119.7 . . ? 
C14 C15 H15 119.7 . . ? 
C15 C16 C17 119.8(3) . . ? 
C15 C16 H16 120.1 . . ? 
C17 C16 H16 120.1 . . ? 
C16 C17 C18 120.2(3) . . ? 
C16 C17 H17 119.9 . . ? 
C18 C17 H17 119.9 . . ? 
C17 C18 C13 120.9(3) . . ? 
C17 C18 H18 119.5 . . ? 
C13 C18 H18 119.5 . . ? 
C20 C19 C24 118.2(2) . . ? 
C20 C19 C11 121.8(3) . . ? 
C24 C19 C11 119.9(2) . . ? 
C19 C20 C21 121.2(3) . . ? 
C19 C20 H20 119.4 . . ? 
C21 C20 H20 119.4 . . ? 
C22 C21 C20 119.9(3) . . ? 
C22 C21 H21 120.0 . . ? 
C20 C21 H21 120.0 . . ? 
C21 C22 C23 119.9(3) . . ? 
C21 C22 H22 120.0 . . ? 
C23 C22 H22 120.0 . . ? 
C22 C23 C24 119.8(3) . . ? 
C22 C23 H23 120.1 . . ? 
C24 C23 H23 120.1 . . ? 
C23 C24 C19 120.9(3) . . ? 
C23 C24 H24 119.5 . . ? 
C19 C24 H24 119.5 . . ? 
N1 C25 C26 125.5(2) . . ? 
N1 C25 C25 116.6(3) . 2_576 ? 
C26 C25 C25 118.0(3) . 2_576 ? 
C25 C26 H26A 109.5 . . ? 
C25 C26 H26B 109.5 . . ? 
H26A C26 H26B 109.5 . . ? 
C25 C26 H26C 109.5 . . ? 
H26A C26 H26C 109.5 . . ? 
H26B C26 H26C 109.5 . . ? 
C25 N1 C8 121.1(2) . . ? 
  
loop_ 
 _geom_torsion_atom_site_label_1 
 _geom_torsion_atom_site_label_2 
 _geom_torsion_atom_site_label_3 
 _geom_torsion_atom_site_label_4 
 _geom_torsion 
 _geom_torsion_site_symmetry_1 
 _geom_torsion_site_symmetry_2 
 _geom_torsion_site_symmetry_3 
 _geom_torsion_site_symmetry_4 
 _geom_torsion_publ_flag 
C6 C1 C2 C3 0.1(4) . . . . ? 
C1 C2 C3 C4 0.3(4) . . . . ? 
C2 C3 C4 C5 -0.1(4) . . . . ? 
C3 C4 C5 C6 -0.4(4) . . . . ? 
C2 C1 C6 C5 -0.6(4) . . . . ? 
C2 C1 C6 C7 177.1(2) . . . . ? 
C4 C5 C6 C1 0.7(4) . . . . ? 
C4 C5 C6 C7 -177.1(2) . . . . ? 
C1 C6 C7 C12 -139.5(3) . . . . ? 
C5 C6 C7 C12 38.1(3) . . . . ? 
C1 C6 C7 C8 43.3(4) . . . . ? 
C5 C6 C7 C8 -139.1(3) . . . . ? 
C12 C7 C8 C9 0.3(4) . . . . ? 
C6 C7 C8 C9 177.6(2) . . . . ? 
C12 C7 C8 N1 177.5(2) . . . . ? 
C6 C7 C8 N1 -5.2(4) . . . . ? 
C7 C8 C9 C10 -0.9(4) . . . . ? 
N1 C8 C9 C10 -178.0(2) . . . . ? 
C7 C8 C9 C13 -177.9(2) . . . . ? 
N1 C8 C9 C13 5.0(4) . . . . ? 
C8 C9 C10 C11 0.5(4) . . . . ? 
C13 C9 C10 C11 177.6(2) . . . . ? 
C9 C10 C11 C12 0.5(4) . . . . ? 
C9 C10 C11 C19 -178.3(2) . . . . ? 
C10 C11 C12 C7 -1.1(4) . . . . ? 
C19 C11 C12 C7 177.7(2) . . . . ? 
C8 C7 C12 C11 0.7(4) . . . . ? 
C6 C7 C12 C11 -176.7(2) . . . . ? 
C10 C9 C13 C14 133.0(3) . . . . ? 
C8 C9 C13 C14 -50.0(3) . . . . ? 
C10 C9 C13 C18 -45.6(3) . . . . ? 
C8 C9 C13 C18 131.3(3) . . . . ? 
C18 C13 C14 C15 -1.8(4) . . . . ? 
C9 C13 C14 C15 179.6(2) . . . . ? 
C13 C14 C15 C16 1.0(4) . . . . ? 
C14 C15 C16 C17 0.3(5) . . . . ? 
C15 C16 C17 C18 -0.8(4) . . . . ? 
C16 C17 C18 C13 0.1(4) . . . . ? 
C14 C13 C18 C17 1.2(4) . . . . ? 
C9 C13 C18 C17 180.0(2) . . . . ? 
C12 C11 C19 C20 142.3(3) . . . . ? 
C10 C11 C19 C20 -39.0(4) . . . . ? 
C12 C11 C19 C24 -38.7(3) . . . . ? 
C10 C11 C19 C24 140.0(3) . . . . ? 
C24 C19 C20 C21 0.7(4) . . . . ? 
C11 C19 C20 C21 179.8(2) . . . . ? 
C19 C20 C21 C22 0.1(4) . . . . ? 
C20 C21 C22 C23 -0.5(4) . . . . ? 
C21 C22 C23 C24 0.1(4) . . . . ? 
C22 C23 C24 C19 0.7(4) . . . . ? 
C20 C19 C24 C23 -1.1(4) . . . . ? 
C11 C19 C24 C23 179.9(2) . . . . ? 
C26 C25 N1 C8 0.2(4) . . . . ? 
C25 C25 N1 C8 179.7(2) 2_576 . . . ? 
C9 C8 N1 C25 -81.2(3) . . . . ? 
C7 C8 N1 C25 101.6(3) . . . . ? 
  
_diffrn_measured_fraction_theta_max    0.986 
_diffrn_reflns_theta_full              25.50 
_diffrn_measured_fraction_theta_full   0.986 
_refine_diff_density_max    0.160 
_refine_diff_density_min   -0.195 
_refine_diff_density_rms    0.041
